# Supplementary material for: Cellulose Triacetate-Based Mixed-Matrix Membranes with MXene 2D Filler—CO2/CH4 Separation Performance and Comparison with TiO2-Based 1D and 0D Fillers
Source: Membranes (Basel). 2022 Sep 22;12(10):917. doi: 10.3390/membranes12100917 (PMC9610833; doi:10.3390/membranes12100917)
Supplement: Supplementary file 1 [file membranes-12-00917-s001.zip]

Archive with 1 entries (1 files):
- membranes-1890291-supplementary.pdf
